# Supplementary material for: Immortalization of primary microglia: a new platform to study HIV regulation in the central nervous system
Source: J Neurovirol. 2016 Nov 21;23(1):47–66. doi: 10.1007/s13365-016-0499-3 (PMC5329090; doi:10.1007/s13365-016-0499-3)
Supplement: Supplementary file 2 — Dataset S1: Excel file with sets of genes for the hallmark pathways related to the pro-inflammatory responses which are increased in hμglia C20 cells treated with TNF-α (p ≤ 0.001), as determined by the Gene set Enrichment Analysis (GSEA). (XLSX 123 kb) [file 13365_2016_499_MOESM1_ESM.xlsx]

## Sheet: TNFA_SIGNALING_VIA_NFKB  
Dataset S1 List of genes that belong to the TNFA_SIGNALING_VIA_NFKB pathway, as determined by the Gene set Enrichment Analysis (GSEA), and found over-expressed (at least 2 fold) in C20 cells treated with TNF-a (p = 0)																DATASET S1 Nearest neighbors of pyrosequences determined by a BLASTN search against the RDP II database (cutoff e-value >10-6 and match length <200 nt) and phylogenetic assignation of sequences through the RDP Classifier. Matches with a RDP confidence estimate below 0.6 were designated "unclassified" and are not shown.								DATASET S1 Nearest neighbors of pyrosequences determined by a BLASTN search against the RDP II database (cutoff e-value >10-6 and match length <200 nt) and phylogenetic assignation of sequences through the RDP Classifier. Matches with a RDP confidence estimate below 0.6 were designated "unclassified" and are not shown.								DATASET S1 Nearest neighbors of pyrosequences determined by a BLASTN search against the RDP II database (cutoff e-value >10-6 and match length <200 nt) and phylogenetic assignation of sequences through the RDP Classifier. Matches with a RDP confidence estimate below 0.6 were designated "unclassified" and are not shown.								DATASET S1 Nearest neighbors of pyrosequences determined by a BLASTN search against the RDP II database (cutoff e-value >10-6 and match length <200 nt) and phylogenetic assignation of sequences through the RDP Classifier. Matches with a RDP confidence estimate below 0.6 were designated "unclassified" and are not shown.								DATASET S1 Nearest neighbors of pyrosequences determined by a BLASTN search against the RDP II database (cutoff e-value >10-6 and match length <200 nt) and phylogenetic assignation of sequences through the RDP Classifier. Matches with a RDP confidence estimate below 0.6 were designated "unclassified" and are not shown.
PROBE	RANK IN GENE LIST
GFPT2	176
PLAU	203
KLF2	522
ATF3	573
PTGER4	578
TANK	592
KLF9	600
LAMB3	622
BCL3	635
NAMPT	644
IFNGR2	687
CEBPB	703
CCND1	712
TNC	736
ATP2B1	754
SMAD3	760
EHD1	774
TNFAIP8	789
BCL6	827
PPAP2B	880
CEBPD	890
RIPK2	911
MARCKS	917
SERPINB8	930
SPHK1	938
MAFF	979
STAT5A	983
BTG1	986
SAT1	999
ZC3H12A	1001
EDN1	1029
LIF	1041
BIRC2	1045
TAP1	1054
IL7R	1063
DDX58	1125
IRF1	1133
GCH1	1162
TGIF1	1183
MSC	1194
IL1B	1196
IL15RA	1199
NFKB1	1204
MYC	1225
IFIT2	1226
EFNA1	1239
CSF1	1242
NFKB2	1250
CD83	1258
IFIH1	1271
NFKBIE	1273
CD44	1276
SLC2A6	1281
DRAM1	1290
RELB	1294
ICOSLG	1298
TNFAIP2	1302
NFKBIA	1303
INHBA	1305
TNIP1	1309
TLR2	1313
CXCL6	1379
TNFAIP3	1387
CXCL2	1388
SOD2	1392
ICAM1	1394
CCL2	1398
IL6	1409
TNFRSF9	1418
TRAF1	1422
PTX3	1426
CXCL11	1437
CXCL10	1438
CXCL1	1439
CSF2	1440
BIRC3	1443

## Sheet: INTERFERON_GAMMA_RESPONSE
Dataset S1 List of genes that belong to the INTERFERON_GAMMA_RESPONSE pathway, as determined by the Gene set Enrichment Analysis (GSEA), and found over-expressed (at least 2 fold) in C20 cells treated with TNF-a (p = 0)
PROBE	RANK IN GENE LIST
SRI	2
RAPGEF6	58
CASP7	75
LY6E	130
NUP93	155
METTL7B	179
HIF1A	375
TDRD7	594
NAMPT	644
STAT3	656
IFI30	669
SLC25A28	705
B2M	706
SOCS1	708
ADAR	713
PSMB8	717
CASP4	727
EIF2AK2	735
ISOC1	786
IFNAR2	863
FAS	878
TRAFD1	885
NMI	896
IL4R	908
RIPK2	911
SECTM1	928
IL7	929
CD274	950
UBE2L6	957
SAMHD1	964
BTG1	986
TRIM25	997
LYSMD2	998
TRIM21	1011
MT2A	1013
APOL6	1025
ZNFX1	1028
TAP1	1054
PSME1	1059
PSMB9	1069
IRF7	1070
LAP3	1071
PSMB10	1078
IFI35	1080
DHX58	1124
DDX58	1125
IRF1	1133
PARP14	1136
STAT1	1139
PML	1140
PSME2	1142
SAMD9L	1156
GCH1	1162
IRF9	1166
DDX60	1172
C1S	1178
IL15RA	1199
IFI44	1202
NFKB1	1204
CASP1	1209
PLSCR1	1214
TRIM14	1218
IFIT2	1226
IFIT3	1234
HERC6	1257
IFIH1	1271
IFIT1	1287
WARS	1299
TNFAIP2	1302
NFKBIA	1303
ISG15	1304
OAS3	1314
IRF2	1324
MX2	1353
ISG20	1356
USP18	1357
IFI44L	1363
C1R	1364
OASL	1367
TNFSF10	1386
TNFAIP3	1387
SOD2	1392
ICAM1	1394
VCAM1	1397
CCL2	1398
GBP4	1399
RTP4	1403
IL6	1409
OAS2	1411
MX1	1415
CFB	1416
IFI27	1421
XAF1	1427
RSAD2	1429
IFITM2	1433
CXCL11	1437
CXCL10	1438
CMPK2	1441
BST2	1442

## Sheet: INTERFERON_ALPHA_RESPONSE
Dataset S1 List of genes that belong to the INTERFERON_ALPHA_RESPONSE pathway, as determined by the Gene set Enrichment Analysis (GSEA), and found over-expressed (at least 2 fold) in C20 cells treated with TNF-a (p = 0)
PROBE	RANK IN GENE LIST
LY6E	130
TDRD7	594
IFI30	669
MOV10	677
SLC25A28	705
B2M	706
ADAR	713
PSMB8	717
EIF2AK2	735
UBA7	773
GBP2	814
CD47	843
TRAFD1	885
NMI	896
IL4R	908
RIPK2	911
IL7	929
GMPR	936
UBE2L6	957
TRIM25	997
TRIM21	1011
PARP9	1022
TAP1	1054
PSME1	1059
PSMB9	1069
IRF7	1070
LAP3	1071
IFI35	1080
DHX58	1124
IRF1	1133
PARP14	1136
PSME2	1142
SAMD9L	1156
IRF9	1166
DDX60	1172
C1S	1178
SAMD9	1193
IFI44	1202
NCOA7	1205
CASP1	1209
PLSCR1	1214
TRIM14	1218
IFIT2	1226
IFIT3	1234
CSF1	1242
HERC6	1257
IFIH1	1271
WARS	1299
ISG15	1304
IRF2	1324
IFITM1	1332
ISG20	1356
USP18	1357
IFI44L	1363
OASL	1367
GBP4	1399
RTP4	1403
MX1	1415
IFI27	1421
OAS1	1424
RSAD2	1429
IFITM2	1433
CXCL11	1437
CXCL10	1438
CMPK2	1441
BST2	1442

## Sheet: INFLAMMATORY_RESPONSE
Dataset S1 List of genes that belong to the INFLAMMATORY_RESPONSE pathway, as determined by the Gene set Enrichment Analysis (GSEA), and found over-expressed (at least 2 fold) in C20 cells treated with TNF-a (p = 0)
PROBE	RANK IN GENE LIST
SRI	2
LY6E	130
HIF1A	375
PTGER4	578
NAMPT	644
IFNGR2	687
EIF2AK2	735
LPAR1	749
ATP2B1	754
RNF144B	779
SLC31A2	852
NMI	896
CD70	905
IL4R	908
RIPK2	911
SPHK1	938
TLR3	963
EDN1	1029
LIF	1041
IL7R	1063
IRF7	1070
PDPN	1120
IRF1	1133
GCH1	1162
CD82	1179
IL1B	1196
IL15RA	1199
NFKB1	1204
MYC	1225
CSF1	1242
IRAK2	1246
ATP2C1	1280
EBI3	1286
ICOSLG	1298
NFKBIA	1303
INHBA	1305
TLR2	1313
IFITM1	1332
BDKRB1	1336
CXCL6	1379
TNFSF10	1386
ICAM1	1394
CCL2	1398
RTP4	1403
IL6	1409
TNFRSF9	1418
CXCL11	1437
CXCL10	1438
BST2	1442

## Sheet: IL6_JAK_STAT3_SIGNALING
Dataset S1 List of genes that belong to the IL6_JAK__STAT3_SIGNALING pathway, as determined by the Gene set Enrichment Analysis (GSEA), and found over-expressed (at least 2 fold) in C20 cells treated with TNF-a (p = 0)
PROBE	RANK IN GENE LIST
TYK2	585
STAT3	656
IFNGR2	687
SOCS1	708
GRB2	812
TNFRSF1A	848
FAS	878
IL4R	908
IL7	929
IFNGR1	973
IRF1	1133
STAT1	1139
IRF9	1166
IL1B	1196
IL15RA	1199
CSF1	1242
CD44	1276
EBI3	1286
TLR2	1313
IL6	1409
LTB	1414
CXCL11	1437
CXCL10	1438
CXCL1	1439
CSF2	1440

## Sheet: IL2_STAT5_SIGNALING
Dataset S1 List of genes that belong to the IL2_STAT5_SIGNALING pathway, as determined by the Gene set Enrichment Analysis (GSEA), and found over-expressed (at least 2 fold) in C20 cells treated with TNF-a (p = 0)
PROBE	RANK IN GENE LIST
NRP1	44
ETV4	333
SMPDL3A	529
RRAGD	545
SPP1	547
XBP1	618
SLC39A8	675
SOCS1	708
ENO3	759
CYFIP1	817
GSTO1	870
IL4R	908
MYO1C	910
MUC1	926
FLT3LG	942
IFNGR1	973
TGM2	976
MAFF	979
GALM	1023
LIF	1041
TNFRSF18	1104
NOP2	1161
ST3GAL4	1169
PLSCR1	1214
MYC	1225
NFKBIZ	1229
CSF1	1242
CD83	1258
CD44	1276
CCND3	1370
TNFSF10	1386
GBP4	1399
LTB	1414
TNFRSF9	1418
TRAF1	1422
CXCL10	1438
CSF2	1440
